# Supplementary material for: Adherence to additional medication for management of HIV-associated comorbidities among older children and adolescents taking antiretroviral therapy
Source: PLoS One. 2022 Jun 15;17(6):e0269229. doi: 10.1371/journal.pone.0269229 (PMC9200347; doi:10.1371/journal.pone.0269229)
Supplement: S1 Data — (XLS) [file pone.0269229.s001.xls]

## Sheet: Sheet1
Study number	Trial arm	Average adherence	Country	Sex	Enrolment weight category	taking CTX	ever treated for TB	currently in school	ART regimen	Enrolment HIV viral load	Enrolment BMI Z-score	Enrolment weight-for-age Z-score	Enrolment height-for-age Z-score	Duration on ART	CD4 cell count	Abnormal respiratory rate	Abnormal saturation	Abnormal heart rate	Resistance to AZM in NPS or sputum	GI symptoms in the first 2wks of fup	Enrolment FEV1 Z-score	Age group at enrolment	Complete case if = 1
1	Placebo	Adherent	Zimbabwe	female	30/39.9kg	yes	no	yes	EFV/NVP	Supressed	>=-2	>=-2	>=-2	6m-<6y	200+	Abnormal RR	Abnormal Sat	Not abnormal	resistant	No early GI	<-2	6-10 years	1
2	AZM	Adherent	Zimbabwe	male	10-19.9kg	yes	no	yes	ATV/LPV/PI	Supressed	>=-2	>=-2	>=-2	6m-<6y	200+	Not abnormal	Not abnormal	Not abnormal	not resistant	early GI	<-2	6-10 years	1
3	AZM	Adherent	Zimbabwe	male	20/29.9kg	yes	no	yes	EFV/NVP	Supressed	<-2	<-2	<-2	6y+	200+	Not abnormal	Not abnormal	Not abnormal	resistant	No early GI	<-2	11-15 years	1
4	Placebo	Adherent	Zimbabwe	male	30/39.9kg	yes	no	yes	EFV/NVP	Supressed	>=-2	<-2	>=-2	6m-<6y	200+	Not abnormal	Not abnormal	Not abnormal	not resistant	No early GI	-2+	11-15 years	1
5	AZM	Adherent	Zimbabwe	female	30/39.9kg	yes	no	yes	EFV/NVP	Supressed	>=-2	>=-2	<-2	6y+	200+	Not abnormal	Not abnormal	Not abnormal	not resistant	No early GI	<-2	11-15 years	1
6	Placebo	Not Adherent	Malawi	female	40kg+	yes	no	yes	EFV/NVP	Supressed	>=-2	<-2	<-2	6y+	200+	Abnormal RR	Not abnormal	Not abnormal	not resistant	No early GI	<-2	11-15 years	1
7	Placebo	Adherent	Zimbabwe	female	10-19.9kg	yes	no	yes	EFV/NVP	Supressed	>=-2	>=-2	>=-2	6y+	200+	Not abnormal	Not abnormal	Not abnormal	not resistant	No early GI	-2+	6-10 years	1
8	AZM	Adherent	Zimbabwe	female	30/39.9kg	yes	yes	yes	ATV/LPV/PI	Supressed	>=-2	<-2	<-2	6y+	200+	Not abnormal	Not abnormal	Not abnormal	resistant	No early GI	<-2	11-15 years	1
9	AZM	Not Adherent	Malawi	male	30/39.9kg	yes	no	yes	EFV/NVP	Supressed	>=-2	<-2	<-2	6m-<6y	200+	Abnormal RR	Not abnormal	Not abnormal	not resistant	No early GI	<-2	16-19 years	1
10	Placebo	Adherent	Zimbabwe	male	40kg+	yes	no	yes	ATV/LPV/PI	Supressed	>=-2	>=-2	>=-2	6m-<6y	200+	Not abnormal	Not abnormal	Not abnormal	not resistant	No early GI	<-2	11-15 years	1
11	AZM	Adherent	Zimbabwe	female	30/39.9kg	no	yes	yes	ATV/LPV/PI	Supressed	<-2	<-2	<-2	6y+	200+	Not abnormal	Not abnormal	Not abnormal	not resistant	No early GI	<-2	11-15 years	1
12	AZM	Adherent	Zimbabwe	female	40kg+	yes	yes	yes	ATV/LPV/PI	Supressed	>=-2	<-2	<-2	6y+	200+	Abnormal RR	Not abnormal	Not abnormal	not resistant	No early GI	<-2	16-19 years	1
13	Placebo	Adherent	Zimbabwe	male	40kg+	no	no	yes	EFV/NVP	Supressed	>=-2	>=-2	>=-2	6y+	200+	Abnormal RR	Not abnormal	Not abnormal	not resistant	No early GI	-2+	11-15 years	1
14	AZM	Not Adherent	Malawi	male	20/29.9kg	yes	no	yes	EFV/NVP	Supressed	<-2	<-2	>=-2	6y+	200+	Abnormal RR	Not abnormal	Not abnormal	not resistant	No early GI	<-2	11-15 years	1
15	Placebo	Adherent	Zimbabwe	male	30/39.9kg	yes	yes	yes	ATV/LPV/PI	Supressed	<-2	<-2	<-2	6y+	200+	Not abnormal	Not abnormal	Not abnormal	not resistant	No early GI	-2+	16-19 years	1
16	Placebo	Adherent	Zimbabwe	female	30/39.9kg	yes	no	yes	EFV/NVP	Supressed	>=-2	>=-2	>=-2	6y+	200+	Abnormal RR	Abnormal Sat	Not abnormal	not resistant	No early GI	-2+	11-15 years	1
17	AZM	Adherent	Zimbabwe	female	40kg+	yes	no	yes	EFV/NVP	Supressed	>=-2	>=-2	>=-2	6y+	200+	Not abnormal	Not abnormal	Not abnormal	not resistant	No early GI	-2+	11-15 years	1
18	Placebo	Adherent	Zimbabwe	male	30/39.9kg	yes	no	yes	ATV/LPV/PI	Supressed	>=-2	<-2	<-2	6y+	200+	Abnormal RR	Not abnormal	Not abnormal	not resistant	early GI	<-2	11-15 years	1
19	AZM	Adherent	Zimbabwe	male	40kg+	yes	no	yes	EFV/NVP	>=1000 copies	>=-2	<-2	>=-2	6m-<6y	200+	Abnormal RR	Not abnormal	Not abnormal	not resistant	No early GI	-2+	16-19 years	1
20	AZM	Adherent	Zimbabwe	male	30/39.9kg	yes	yes	yes	ATV/LPV/PI	>=1000 copies	>=-2	<-2	<-2	6m-<6y	200+	Not abnormal	Not abnormal	Not abnormal	not resistant	No early GI	-2+	11-15 years	1
21	Placebo	Adherent	Zimbabwe	male	40kg+	no	no	no	EFV/NVP	>=1000 copies	>=-2	<-2	>=-2	6m-<6y	200+	Not abnormal	Not abnormal	Abnormal HR	not resistant	No early GI	<-2	11-15 years	1
22	AZM	Not Adherent	Zimbabwe	female	40kg+	yes	yes	yes	ATV/LPV/PI	>=1000 copies	>=-2	>=-2	>=-2	6y+	<200	Not abnormal	Not abnormal	Abnormal HR	not resistant	No early GI	<-2	11-15 years	1
23	Placebo	Adherent	Zimbabwe	male	40kg+	yes	no	yes	EFV/NVP	>=1000 copies	>=-2	<-2	<-2	6m-<6y	200+	Abnormal RR	Not abnormal	Not abnormal	not resistant	early GI	<-2	16-19 years	1
24	Placebo	Not Adherent	Zimbabwe	female	30/39.9kg	yes	yes	yes	EFV/NVP	>=1000 copies	>=-2	<-2	<-2	6m-<6y	200+	Abnormal RR	Not abnormal	Abnormal HR	resistant	early GI	<-2	11-15 years	1
25	Placebo	Adherent	Zimbabwe	male	30/39.9kg	yes	no	no	ATV/LPV/PI	>=1000 copies	<-2	<-2	<-2	6y+	200+	Not abnormal	Not abnormal	Not abnormal	not resistant	No early GI	<-2	16-19 years	1
26	Placebo	Adherent	Zimbabwe	female	40kg+	yes	no	no	EFV/NVP	>=1000 copies	>=-2	>=-2	>=-2	6y+	200+	Abnormal RR	Not abnormal	Not abnormal	not resistant	No early GI	<-2	16-19 years	1
27	AZM	Adherent	Zimbabwe	male	40kg+	yes	no	yes	EFV/NVP	Supressed	>=-2	<-2	<-2	6m-<6y	200+	Abnormal RR	Not abnormal	Not abnormal	resistant	No early GI	<-2	16-19 years	1
28	AZM	Adherent	Zimbabwe	male	40kg+	no	yes	yes	EFV/NVP	>=1000 copies	>=-2	>=-2	>=-2	6y+	200+	Abnormal RR	Not abnormal	Not abnormal	not resistant	No early GI	-2+	11-15 years	1
29	AZM	Adherent	Zimbabwe	female	30/39.9kg	yes	no	yes	ATV/LPV/PI	Supressed	>=-2	<-2	<-2	6y+	200+	Abnormal RR	Not abnormal	Not abnormal	resistant	No early GI	<-2	16-19 years	1
30	Placebo	Adherent	Zimbabwe	male	20/29.9kg	yes	no	yes	EFV/NVP	>=1000 copies	>=-2	<-2	<-2	6y+	200+	Abnormal RR	Not abnormal	Not abnormal	not resistant	No early GI	-2+	6-10 years	1
31	AZM	Adherent	Zimbabwe	male	40kg+	no	no	yes	ATV/LPV/PI	>=1000 copies	>=-2	<-2	>=-2	6y+	<200	Abnormal RR	Not abnormal	Not abnormal	not resistant	No early GI	-2+	16-19 years	1
32	Placebo	Not Adherent	Zimbabwe	female	40kg+	no	yes	yes	ATV/LPV/PI	>=1000 copies	>=-2	>=-2	>=-2	6y+	200+	Not abnormal	Not abnormal	Not abnormal	not resistant	No early GI	<-2	16-19 years	1
33	Placebo	Adherent	Zimbabwe	male	40kg+	no	yes	yes	ATV/LPV/PI	Supressed	>=-2	<-2	>=-2	6y+	200+	Abnormal RR	Not abnormal	Not abnormal	not resistant	No early GI	-2+	16-19 years	1
34	AZM	Adherent	Zimbabwe	male	20/29.9kg	yes	yes	yes	ATV/LPV/PI	>=1000 copies	>=-2	<-2	<-2	6y+	200+	Abnormal RR	Not abnormal	Not abnormal	not resistant	No early GI	<-2	11-15 years	1
35	AZM	Adherent	Zimbabwe	female	40kg+	yes	yes	no	ATV/LPV/PI	>=1000 copies	<-2	<-2	>=-2	6y+	200+	Not abnormal	Not abnormal	Abnormal HR	not resistant	No early GI	<-2	16-19 years	1
36	Placebo	Not Adherent	Malawi	male	40kg+	no	no	no	ATV/LPV/PI	Supressed	>=-2	<-2	<-2	6y+	200+	Abnormal RR	Not abnormal	Not abnormal	not resistant	No early GI	-2+	16-19 years	1
37	AZM	Adherent	Zimbabwe	female	40kg+	no	yes	yes	EFV/NVP	Supressed	>=-2	>=-2	>=-2	6y+	200+	Not abnormal	Not abnormal	Not abnormal	not resistant	early GI	<-2	11-15 years	1
38	AZM	Adherent	Zimbabwe	male	30/39.9kg	no	yes	yes	EFV/NVP	>=1000 copies	<-2	<-2	<-2	6m-<6y	200+	Abnormal RR	Not abnormal	Not abnormal	not resistant	No early GI	<-2	16-19 years	1
39	Placebo	Not Adherent	Zimbabwe	male	30/39.9kg	yes	yes	yes	ATV/LPV/PI	>=1000 copies	<-2	<-2	<-2	6y+	200+	Abnormal RR	Not abnormal	Abnormal HR	not resistant	No early GI	<-2	11-15 years	1
40	Placebo	Not Adherent	Malawi	male	40kg+	yes	yes	yes	ATV/LPV/PI	>=1000 copies	<-2	<-2	>=-2	6y+	200+	Abnormal RR	Not abnormal	Not abnormal	not resistant	No early GI	-2+	16-19 years	1
41	AZM	Adherent	Zimbabwe	female	40kg+	yes	yes	no	ATV/LPV/PI	Supressed	>=-2	<-2	>=-2	6y+	200+	Abnormal RR	Not abnormal	Not abnormal	not resistant	early GI	<-2	16-19 years	1
42	Placebo	Not Adherent	Zimbabwe	male	40kg+	yes	no	yes	ATV/LPV/PI	>=1000 copies	>=-2	>=-2	>=-2	6y+	200+	Not abnormal	Not abnormal	Not abnormal	not resistant	No early GI	<-2	16-19 years	1
43	Placebo	Adherent	Zimbabwe	male	40kg+	no	no	no	EFV/NVP	>=1000 copies	<-2	<-2	>=-2	6y+	200+	Not abnormal	Not abnormal	Not abnormal	not resistant	No early GI	<-2	16-19 years	1
44	Placebo	Adherent	Malawi	female	30/39.9kg	yes	yes	yes	EFV/NVP	Supressed	>=-2	>=-2	>=-2	6m-<6y	200+	Abnormal RR	Not abnormal	Not abnormal	not resistant	No early GI	<-2	11-15 years	1
45	AZM	Adherent	Malawi	male	20/29.9kg	yes	no	yes	EFV/NVP	>=1000 copies	<-2	<-2	<-2	6m-<6y	200+	Abnormal RR	Not abnormal	Not abnormal	resistant	No early GI	<-2	11-15 years	1
46	Placebo	Adherent	Zimbabwe	male	20/29.9kg	yes	yes	yes	ATV/LPV/PI	Supressed	<-2	<-2	<-2	6y+	200+	Abnormal RR	Not abnormal	Not abnormal	not resistant	No early GI	<-2	11-15 years	1
47	AZM	Adherent	Zimbabwe	female	40kg+	yes	yes	no	EFV/NVP	>=1000 copies	>=-2	<-2	>=-2	6y+	200+	Abnormal RR	Not abnormal	Not abnormal	not resistant	No early GI	-2+	16-19 years	1
48	Placebo	Adherent	Zimbabwe	female	40kg+	yes	no	no	ATV/LPV/PI	Supressed	>=-2	>=-2	>=-2	6y+	200+	Not abnormal	Not abnormal	Not abnormal	not resistant	No early GI	-2+	16-19 years	1
49	Placebo	Adherent	Malawi	male	40kg+	yes	no	yes	EFV/NVP	Supressed	>=-2	<-2	<-2	6y+	200+	Abnormal RR	Not abnormal	Not abnormal	resistant	No early GI	<-2	16-19 years	1
50	AZM	Adherent	Zimbabwe	male	40kg+	yes	yes	no	ATV/LPV/PI	>=1000 copies	>=-2	>=-2	>=-2	6y+	200+	Abnormal RR	Not abnormal	Not abnormal	not resistant	No early GI	-2+	16-19 years	1
51	Placebo	Adherent	Zimbabwe	female	40kg+	yes	yes	yes	ATV/LPV/PI	Supressed	>=-2	>=-2	>=-2	6m-<6y	200+	Abnormal RR	Not abnormal	Not abnormal	not resistant	early GI	<-2	16-19 years	1
52	AZM	Adherent	Zimbabwe	female	40kg+	yes	yes	no	EFV/NVP	Supressed	>=-2	<-2	<-2	6m-<6y	200+	Not abnormal	Not abnormal	Not abnormal	not resistant	No early GI	<-2	16-19 years	1
53	Placebo	Adherent	Zimbabwe	female	30/39.9kg	yes	no	no	EFV/NVP	>=1000 copies	<-2	<-2	<-2	6m-<6y	200+	Not abnormal	Not abnormal	Not abnormal	not resistant	No early GI	-2+	16-19 years	1
54	Placebo	Not Adherent	Zimbabwe	male	20/29.9kg	yes	no	yes	EFV/NVP	Supressed	>=-2	<-2	<-2	6m-<6y	200+	Not abnormal	Not abnormal	Not abnormal	not resistant	No early GI	-2+	11-15 years	1
55	AZM	Not Adherent	Zimbabwe	male	40kg+	yes	no	no	EFV/NVP	Supressed	<-2	<-2	<-2	6y+	200+	Not abnormal	Not abnormal	Not abnormal	not resistant	early GI	<-2	16-19 years	1
56	AZM	Adherent	Zimbabwe	male	40kg+	yes	yes	no	EFV/NVP	>=1000 copies	>=-2	<-2	<-2	6m-<6y	<200	Abnormal RR	Not abnormal	Not abnormal	not resistant	No early GI	-2+	16-19 years	1
57	AZM	Not Adherent	Zimbabwe	male	40kg+	yes	yes	yes	EFV/NVP	>=1000 copies	>=-2	>=-2	>=-2	6m-<6y	200+	Not abnormal	Not abnormal	Not abnormal	not resistant	No early GI	-2+	11-15 years	1
58	Placebo	Adherent	Zimbabwe	female	40kg+	yes	no	no	EFV/NVP	>=1000 copies	>=-2	>=-2	>=-2	6m-<6y	<200	Abnormal RR	Not abnormal	Not abnormal	not resistant	No early GI	<-2	16-19 years	1
59	AZM	Adherent	Zimbabwe	female	30/39.9kg	yes	yes	yes	EFV/NVP	Supressed	>=-2	>=-2	>=-2	6m-<6y	200+	Not abnormal	Not abnormal	Not abnormal	not resistant	No early GI	<-2	11-15 years	1
60	AZM	Not Adherent	Malawi	male	30/39.9kg	yes	no	yes	ATV/LPV/PI	>=1000 copies	<-2	<-2	<-2		200+	Abnormal RR	Not abnormal	Abnormal HR	not resistant	No early GI	<-2	16-19 years
61	Placebo	Not Adherent	Malawi	male	20/29.9kg	yes	yes	yes	EFV/NVP	>=1000 copies	>=-2	<-2	<-2	6m-<6y	200+	Abnormal RR	Not abnormal	Abnormal HR	not resistant	No early GI	<-2	6-10 years	1
62	AZM	Adherent	Malawi	male	40kg+	yes	no	yes	ATV/LPV/PI	Supressed	>=-2	<-2	<-2	6m-<6y	200+	Abnormal RR	Not abnormal	Not abnormal	not resistant	No early GI	-2+	16-19 years	1
63	AZM	Adherent	Malawi	male	20/29.9kg	yes	yes	yes	ATV/LPV/PI	>=1000 copies	<-2	<-2	<-2	6m-<6y	200+	Abnormal RR	Not abnormal	Not abnormal	not resistant	No early GI	-2+	11-15 years	1
64	AZM	Adherent	Malawi	male	40kg+	yes	yes	yes	EFV/NVP	Supressed	>=-2	>=-2	>=-2	6y+	200+	Abnormal RR	Not abnormal	Not abnormal	not resistant	No early GI	<-2	11-15 years	1
65	Placebo	Not Adherent	Malawi	male	40kg+	yes	no	yes	ATV/LPV/PI	>=1000 copies	>=-2	>=-2	<-2	6y+	200+	Abnormal RR	Not abnormal	Not abnormal	resistant	No early GI	<-2	16-19 years	1
66	AZM	Not Adherent	Malawi	female	30/39.9kg	yes	no	yes	ATV/LPV/PI	>=1000 copies	>=-2	<-2	<-2	6y+	200+	Abnormal RR	Abnormal Sat	Not abnormal	not resistant	No early GI	<-2	11-15 years	1
67	AZM	Not Adherent	Zimbabwe	male	40kg+	yes	no	yes	EFV/NVP	Supressed	>=-2	<-2	<-2	6y+	200+	Abnormal RR	Not abnormal	Not abnormal	not resistant	No early GI	<-2	16-19 years	1
68	Placebo	Adherent	Zimbabwe	female	40kg+	yes	yes	no	ATV/LPV/PI	>=1000 copies	>=-2	>=-2	>=-2	6m-<6y	200+	Abnormal RR	Not abnormal	Not abnormal	not resistant	No early GI	<-2	16-19 years	1
69	Placebo	Adherent	Zimbabwe	female	40kg+	yes	yes	yes	ATV/LPV/PI	>=1000 copies	>=-2	>=-2	>=-2	6y+	<200	Abnormal RR	Not abnormal	Not abnormal	not resistant	No early GI	-2+	16-19 years	1
70	Placebo	Adherent	Zimbabwe	female	20/29.9kg	yes	no	yes	EFV/NVP	Supressed	>=-2	<-2	<-2	6m-<6y	200+	Not abnormal	Not abnormal	Not abnormal	not resistant	No early GI	<-2	11-15 years	1
71	Placebo	Adherent	Malawi	male	30/39.9kg	no	no	yes	EFV/NVP	>=1000 copies	>=-2	<-2	<-2	6m-<6y	200+	Abnormal RR	Not abnormal	Not abnormal	resistant	No early GI	<-2	16-19 years	1
72	Placebo	Adherent	Malawi	female	40kg+	yes	no	yes	EFV/NVP	>=1000 copies	>=-2	>=-2	>=-2	6y+	200+	Abnormal RR	Not abnormal	Not abnormal	not resistant	No early GI	<-2	16-19 years	1
73	AZM	Not Adherent	Malawi	female	20/29.9kg	yes	no	yes	ATV/LPV/PI	>=1000 copies	<-2	<-2	<-2	6m-<6y	200+	Abnormal RR	Not abnormal	Not abnormal	not resistant	No early GI	<-2	6-10 years	1
74	Placebo	Adherent	Zimbabwe	female	40kg+	yes	no	no	ATV/LPV/PI	>=1000 copies	>=-2	>=-2	>=-2	6m-<6y	200+	Abnormal RR	Not abnormal	Not abnormal	not resistant	early GI	<-2	16-19 years	1
75	AZM	Adherent	Zimbabwe	female	30/39.9kg	yes	yes	yes	EFV/NVP	Supressed	>=-2	>=-2	>=-2	6m-<6y	200+	Not abnormal	Not abnormal	Not abnormal	not resistant	early GI	<-2	11-15 years	1
76	AZM	Not Adherent	Zimbabwe	female	40kg+	yes	yes	yes	EFV/NVP	Supressed	>=-2	>=-2	>=-2	6m-<6y	200+	Not abnormal	Not abnormal	Not abnormal	not resistant	No early GI	<-2	16-19 years	1
77	Placebo	Not Adherent	Malawi	male	20/29.9kg	yes	no	yes	EFV/NVP	>=1000 copies	>=-2	>=-2	>=-2	6y+	200+	Not abnormal	Not abnormal	Not abnormal	not resistant	No early GI	<-2	11-15 years	1
78	Placebo	Adherent	Zimbabwe	male	30/39.9kg	yes	no	yes	EFV/NVP	Supressed	>=-2	>=-2	>=-2	6y+	200+	Not abnormal	Not abnormal	Not abnormal	not resistant	No early GI	-2+	11-15 years	1
79	AZM	Adherent	Malawi	female	20/29.9kg	yes	no	yes	EFV/NVP	Supressed	>=-2	<-2	<-2	6y+	200+	Abnormal RR	Not abnormal	Not abnormal	resistant	No early GI	<-2	11-15 years	1
80	AZM	Adherent	Zimbabwe	female	40kg+	yes	yes	no	ATV/LPV/PI	>=1000 copies	>=-2	>=-2	>=-2	6y+	200+	Abnormal RR	Not abnormal	Not abnormal	not resistant	No early GI	-2+	16-19 years	1
81	Placebo	Not Adherent	Zimbabwe	male	30/39.9kg	yes	no	yes	ATV/LPV/PI	>=1000 copies	<-2	<-2	<-2	6y+	200+	Abnormal RR	Not abnormal	Not abnormal	not resistant	No early GI	-2+	16-19 years	1
82	AZM	Adherent	Zimbabwe	male	30/39.9kg	yes	yes	yes	EFV/NVP	>=1000 copies	>=-2	<-2	<-2	6m-<6y	200+	Not abnormal	Not abnormal	Not abnormal	not resistant	early GI	-2+	11-15 years	1
83	AZM	Adherent	Zimbabwe	male	40kg+	yes	no	yes	EFV/NVP	>=1000 copies	<-2	<-2	>=-2	6m-<6y	200+	Abnormal RR	Not abnormal	Not abnormal	not resistant	No early GI	<-2	16-19 years	1
84	Placebo	Not Adherent	Zimbabwe	female	30/39.9kg	yes	yes	yes	ATV/LPV/PI	>=1000 copies	>=-2	<-2	<-2	6m-<6y	<200	Abnormal RR	Not abnormal	Not abnormal	not resistant	early GI	-2+	16-19 years	1
85	Placebo	Not Adherent	Zimbabwe	male	40kg+	yes	no	no	EFV/NVP	>=1000 copies	>=-2	>=-2	>=-2	6m-<6y	200+	Abnormal RR	Not abnormal	Not abnormal	not resistant	No early GI	-2+	16-19 years	1
86	AZM	Not Adherent	Zimbabwe	female	40kg+	yes	no	yes	EFV/NVP	>=1000 copies	>=-2	>=-2	>=-2	6y+	200+	Not abnormal	Not abnormal	Not abnormal	not resistant	early GI	<-2	11-15 years	1
87	Placebo	Not Adherent	Malawi	female	30/39.9kg	yes	no	yes	EFV/NVP	Supressed	>=-2	>=-2	>=-2	6m-<6y	200+	Abnormal RR	Not abnormal	Not abnormal	not resistant	No early GI	<-2	11-15 years	1
88	AZM	Adherent	Zimbabwe	female	40kg+	yes	yes	yes	ATV/LPV/PI	>=1000 copies	>=-2	>=-2	>=-2	6y+	<200	Abnormal RR	Not abnormal	Not abnormal	not resistant	No early GI	<-2	11-15 years	1
89	AZM	Adherent	Malawi	male	20/29.9kg	yes	no	yes	EFV/NVP	>=1000 copies	<-2	<-2	<-2	6y+	200+	Abnormal RR	Not abnormal	Not abnormal	resistant	No early GI	<-2	11-15 years	1
90	Placebo	Adherent	Zimbabwe	male	40kg+	yes	yes	yes	ATV/LPV/PI	Supressed	>=-2	>=-2	>=-2	6y+	200+	Abnormal RR	Not abnormal	Not abnormal	not resistant	No early GI	-2+	16-19 years	1
91	AZM	Adherent	Zimbabwe	female	40kg+	yes	no	yes	ATV/LPV/PI	Supressed	>=-2	>=-2	>=-2	6y+	200+	Not abnormal	Not abnormal	Not abnormal	not resistant	early GI	-2+	16-19 years	1
92	Placebo	Not Adherent	Zimbabwe	male	40kg+	yes	no	no	EFV/NVP	Supressed	<-2	<-2	<-2	6m-<6y	200+	Abnormal RR	Not abnormal	Not abnormal	not resistant	No early GI	<-2	16-19 years	1
93	AZM	Adherent	Zimbabwe	female	40kg+	yes	no	no	EFV/NVP	Supressed	>=-2	>=-2	>=-2	6m-<6y	200+	Not abnormal	Not abnormal	Not abnormal	not resistant	early GI	-2+	16-19 years	1
94	AZM	Adherent	Zimbabwe	male	20/29.9kg	yes	no	yes	ATV/LPV/PI	Supressed	>=-2	<-2	<-2	6m-<6y	<200	Abnormal RR	Abnormal Sat	Not abnormal	not resistant	No early GI	<-2	6-10 years	1
95	Placebo	Not Adherent	Zimbabwe	male	30/39.9kg	yes	no	yes	EFV/NVP	>=1000 copies	>=-2	>=-2	>=-2	6m-<6y	200+	Not abnormal	Not abnormal	Not abnormal	not resistant	No early GI	-2+	11-15 years	1
96	Placebo	Not Adherent	Zimbabwe	male	20/29.9kg	yes	no	yes	ATV/LPV/PI	Supressed	>=-2	>=-2	>=-2	6y+	200+	Not abnormal	Not abnormal	Not abnormal	not resistant	No early GI	-2+	6-10 years	1
97	Placebo	Not Adherent	Zimbabwe	female	40kg+	yes	no	no	EFV/NVP	>=1000 copies	>=-2	>=-2	>=-2	6y+	<200	Not abnormal	Not abnormal	Not abnormal	not resistant	early GI	-2+	16-19 years	1
98	Placebo	Adherent	Zimbabwe	female	30/39.9kg	yes	no	yes	EFV/NVP	>=1000 copies	>=-2	>=-2	>=-2		200+	Not abnormal	Not abnormal	Not abnormal	not resistant	early GI	-2+	11-15 years
99	AZM	Adherent	Zimbabwe	female	10-19.9kg	yes	yes	yes	ATV/LPV/PI	>=1000 copies	>=-2	<-2	<-2	6m-<6y	200+	Not abnormal	Abnormal Sat	Not abnormal	not resistant	No early GI	-2+	6-10 years	1
100	Placebo	Not Adherent	Zimbabwe	female	40kg+	yes	no	no	ATV/LPV/PI	>=1000 copies	>=-2	>=-2	>=-2	6y+	200+	Abnormal RR	Not abnormal	Not abnormal	not resistant	No early GI	-2+	16-19 years	1
101	AZM	Adherent	Zimbabwe	female	40kg+	no	no	yes	EFV/NVP	Supressed	>=-2	>=-2	>=-2	6y+	200+	Abnormal RR	Not abnormal	Not abnormal	not resistant	No early GI	-2+	16-19 years	1
102	AZM	Adherent	Zimbabwe	male	10-19.9kg	yes	no	yes	ATV/LPV/PI	Supressed	>=-2	<-2	<-2	6y+	200+	Not abnormal	Not abnormal	Not abnormal	not resistant	No early GI	-2+	6-10 years	1
103	AZM	Adherent	Zimbabwe	male	20/29.9kg	yes	no	yes	EFV/NVP	Supressed	>=-2	>=-2	>=-2	6y+	200+	Not abnormal	Not abnormal	Not abnormal	not resistant	No early GI	-2+	11-15 years	1
104	AZM	Not Adherent	Zimbabwe	female	40kg+	yes	no	no	EFV/NVP	Supressed	>=-2	<-2	<-2	6m-<6y	200+	Abnormal RR	Not abnormal	Not abnormal	not resistant	No early GI	-2+	16-19 years	1
105	Placebo	Adherent	Zimbabwe	male	40kg+	yes	no	no	EFV/NVP	Supressed	>=-2	<-2	<-2	6m-<6y	200+	Abnormal RR	Not abnormal	Not abnormal	not resistant	No early GI	-2+	16-19 years	1
106	Placebo	Adherent	Zimbabwe	male	30/39.9kg	no	no	yes	EFV/NVP	Supressed	>=-2	<-2	<-2	6m-<6y	200+	Not abnormal	Abnormal Sat	Not abnormal	not resistant	No early GI	-2+	11-15 years	1
107	AZM	Adherent	Zimbabwe	male	30/39.9kg	yes	no	yes	EFV/NVP	Supressed	>=-2	>=-2	<-2	6y+	200+	Not abnormal	Not abnormal	Not abnormal	not resistant	No early GI	-2+	11-15 years	1
108	Placebo	Adherent	Zimbabwe	male	30/39.9kg	yes	yes	yes	EFV/NVP	Supressed	>=-2	>=-2	>=-2	6m-<6y	200+	Not abnormal	Abnormal Sat	Not abnormal	not resistant	No early GI	-2+	6-10 years	1
109	Placebo	Adherent	Malawi	female	30/39.9kg	yes	no	yes	EFV/NVP	Supressed	>=-2	<-2	<-2	6y+	200+	Not abnormal	Not abnormal	Not abnormal	not resistant	No early GI	-2+	11-15 years	1
110	Placebo	Not Adherent	Malawi	female	30/39.9kg	yes	no	yes	EFV/NVP	Supressed	>=-2	>=-2	>=-2	6m-<6y	200+	Not abnormal	Abnormal Sat	Not abnormal	not resistant	No early GI	-2+	11-15 years	1
111	AZM	Adherent	Malawi	male	40kg+	yes	no	yes	EFV/NVP	Supressed	>=-2	<-2	<-2	6m-<6y	200+	Not abnormal	Not abnormal	Not abnormal	resistant	No early GI	-2+	11-15 years	1
112	Placebo	Adherent	Zimbabwe	male	30/39.9kg	yes	yes	yes	EFV/NVP	>=1000 copies	>=-2	<-2	<-2	6y+	200+	Not abnormal	Not abnormal	Not abnormal	not resistant	No early GI	<-2	11-15 years	1
113	AZM	Adherent	Zimbabwe	female	40kg+	yes	yes	yes	ATV/LPV/PI	>=1000 copies	>=-2	>=-2	>=-2	6m-<6y	200+	Not abnormal	Not abnormal	Not abnormal	resistant	No early GI	-2+	11-15 years	1
114	AZM	Adherent	Zimbabwe	male	20/29.9kg	yes	yes	yes	EFV/NVP	Supressed	>=-2	>=-2	>=-2	6y+	200+	Not abnormal	Not abnormal	Not abnormal	not resistant	No early GI	-2+	6-10 years	1
115	AZM	Adherent	Malawi	female	30/39.9kg	yes	no	yes	EFV/NVP	>=1000 copies	>=-2	<-2	<-2	6y+	200+	Not abnormal	Not abnormal	Not abnormal	not resistant	No early GI	-2+	11-15 years	1
116	Placebo	Adherent	Zimbabwe	female	40kg+	yes	yes	yes	ATV/LPV/PI	Supressed	>=-2	>=-2	>=-2	6m-<6y	200+	Abnormal RR	Not abnormal	Not abnormal	not resistant	No early GI	-2+	16-19 years	1
117	AZM	Adherent	Zimbabwe	female	40kg+	yes	no	yes	EFV/NVP	Supressed	>=-2	>=-2	>=-2	6y+	200+	Abnormal RR	Abnormal Sat	Not abnormal	not resistant	No early GI	-2+	16-19 years	1
118	AZM	Adherent	Zimbabwe	male	20/29.9kg	yes	no	yes	EFV/NVP	Supressed	>=-2	>=-2	>=-2	6m-<6y	200+	Not abnormal	Not abnormal	Not abnormal	not resistant	No early GI	-2+	6-10 years	1
119	AZM	Adherent	Malawi	male	30/39.9kg	yes	no	yes	ATV/LPV/PI	>=1000 copies	>=-2	<-2	<-2	6m-<6y	200+	Not abnormal	Not abnormal	Not abnormal	not resistant	No early GI	-2+	11-15 years	1
120	Placebo	Adherent	Zimbabwe	male	20/29.9kg	yes	no	yes	EFV/NVP	Supressed	>=-2	>=-2	>=-2	6m-<6y	200+	Not abnormal	Not abnormal	Not abnormal	not resistant	No early GI	<-2	11-15 years	1
121	Placebo	Adherent	Zimbabwe	female	40kg+	yes	yes	no	EFV/NVP	Supressed	>=-2	>=-2	>=-2	6y+	200+	Abnormal RR	Not abnormal	Not abnormal	not resistant	No early GI	-2+	16-19 years	1
122	AZM	Adherent	Zimbabwe	female	20/29.9kg	yes	no	yes	EFV/NVP	Supressed	<-2	<-2	>=-2	6y+	200+	Abnormal RR	Not abnormal	Not abnormal	not resistant	No early GI	-2+	11-15 years	1
123	Placebo	Adherent	Zimbabwe	male	20/29.9kg	yes	no	yes	EFV/NVP	>=1000 copies	>=-2	>=-2	>=-2	6m-<6y	<200	Not abnormal	Not abnormal	Not abnormal	not resistant	No early GI	<-2	11-15 years	1
124	AZM	Adherent	Zimbabwe	male	20/29.9kg	yes	no	yes	EFV/NVP	Supressed	>=-2	>=-2	>=-2	6m-<6y	200+	Not abnormal	Not abnormal	Not abnormal	not resistant	No early GI	-2+	6-10 years	1
125	Placebo	Not Adherent	Malawi	male	40kg+	yes	no	yes	EFV/NVP	>=1000 copies	<-2	<-2	<-2	6y+	<200	Not abnormal	Not abnormal	Abnormal HR	resistant	No early GI	-2+	16-19 years	1
126	Placebo	Adherent	Malawi	female	40kg+	yes	no	yes	ATV/LPV/PI	Supressed	>=-2	<-2	<-2	6y+	<200	Not abnormal	Not abnormal	Not abnormal	not resistant	No early GI	<-2	16-19 years	1
127	Placebo	Not Adherent	Malawi	female	30/39.9kg	yes	no	yes		Supressed	>=-2	<-2	>=-2		200+	Abnormal RR	Not abnormal	Not abnormal	not resistant	No early GI	<-2	16-19 years
128	AZM	Not Adherent	Malawi	male	10-19.9kg	yes	yes	no	EFV/NVP	>=1000 copies	>=-2	<-2	<-2	6y+	<200	Abnormal RR	Abnormal Sat	Not abnormal	not resistant	No early GI	<-2	6-10 years	1
129	Placebo	Adherent	Zimbabwe	male	40kg+	yes	no	yes	EFV/NVP	Supressed	<-2	<-2	>=-2	6y+	200+	Not abnormal	Not abnormal	Not abnormal	not resistant	No early GI	-2+	16-19 years	1
130	AZM	Adherent	Zimbabwe	female	40kg+	yes	no	yes	EFV/NVP	>=1000 copies	>=-2	>=-2	>=-2	6y+	200+	Not abnormal	Not abnormal	Not abnormal	not resistant	early GI	-2+	11-15 years	1
131	AZM	Adherent	Malawi	female	40kg+	yes	yes	yes	EFV/NVP	>=1000 copies	>=-2	>=-2	>=-2	6m-<6y	200+	Not abnormal	Not abnormal	Not abnormal	not resistant	No early GI	-2+	16-19 years	1
132	AZM	Not Adherent	Malawi	female	20/29.9kg	yes	yes	yes	EFV/NVP	Supressed	>=-2	<-2	<-2	6m-<6y	200+	Not abnormal	Not abnormal	Not abnormal	resistant	No early GI	<-2	6-10 years	1
133	Placebo	Not Adherent	Zimbabwe	female	40kg+	yes	no	yes	EFV/NVP	Supressed	>=-2	>=-2	>=-2	6m-<6y	200+	Not abnormal	Not abnormal	Abnormal HR	not resistant	No early GI	-2+	16-19 years	1
134	AZM	Not Adherent	Malawi	female	40kg+	yes	yes	yes	EFV/NVP	Supressed	>=-2	>=-2	>=-2	6y+	200+	Not abnormal	Not abnormal	Not abnormal	not resistant	No early GI	<-2	16-19 years	1
135	Placebo	Adherent	Zimbabwe	male	20/29.9kg	yes	no	yes	EFV/NVP	Supressed	>=-2	<-2	<-2	6m-<6y	200+	Not abnormal	Not abnormal	Not abnormal	not resistant	No early GI	-2+	11-15 years	1
136	AZM	Adherent	Zimbabwe	male	40kg+	yes	no	no	EFV/NVP	>=1000 copies	>=-2	>=-2	>=-2	6y+	<200	Abnormal RR	Not abnormal	Not abnormal	not resistant	No early GI	-2+	16-19 years	1
137	AZM	Adherent	Zimbabwe	male	40kg+	yes	yes	no	ATV/LPV/PI	Supressed	>=-2	>=-2	>=-2	6m-<6y	200+	Abnormal RR	Not abnormal	Not abnormal	not resistant	No early GI	-2+	16-19 years	1
138	Placebo	Adherent	Zimbabwe	male	40kg+	yes	yes	no	ATV/LPV/PI	Supressed	>=-2	>=-2	>=-2	6y+	200+	Abnormal RR	Not abnormal	Not abnormal	not resistant	No early GI	-2+	16-19 years	1
139	AZM	Adherent	Malawi	female	30/39.9kg	yes	no	yes	EFV/NVP	Supressed	>=-2	<-2	<-2	6m-<6y	200+	Not abnormal	Not abnormal	Not abnormal	not resistant	No early GI	<-2	11-15 years	1
140	Placebo	Adherent	Malawi	female	30/39.9kg	yes	yes	yes	EFV/NVP	>=1000 copies	>=-2	>=-2	<-2	6m-<6y	200+	Not abnormal	Not abnormal	Not abnormal	not resistant	No early GI	<-2	11-15 years	1
141	AZM	Adherent	Zimbabwe	male	40kg+	yes	yes	yes	EFV/NVP	Supressed	>=-2	<-2	<-2	6m-<6y	200+	Abnormal RR	Not abnormal	Not abnormal	not resistant	No early GI	-2+	16-19 years	1
142	Placebo	Not Adherent	Malawi	female	20/29.9kg	yes	no	yes	EFV/NVP	Supressed	>=-2	<-2	<-2	6y+	200+	Not abnormal	Not abnormal	Not abnormal	not resistant	No early GI	<-2	11-15 years	1
143	AZM	Adherent	Malawi	female	20/29.9kg	yes		yes	EFV/NVP	Supressed	>=-2	<-2	<-2	6m-<6y	200+	Not abnormal	Not abnormal	Not abnormal	not resistant	No early GI	<-2	11-15 years
144	Placebo	Not Adherent	Malawi	male	30/39.9kg	yes	no	yes	EFV/NVP	Supressed	>=-2	>=-2	>=-2	6m-<6y	200+	Not abnormal	Not abnormal	Not abnormal	resistant	No early GI	-2+	11-15 years	1
145	Placebo	Adherent	Malawi	female	30/39.9kg	yes	no	yes	EFV/NVP	Supressed	>=-2	>=-2	>=-2	6y+	200+	Abnormal RR	Not abnormal	Not abnormal	not resistant	No early GI	-2+	11-15 years	1
146	AZM	Adherent	Zimbabwe	female	30/39.9kg	yes	no	yes	EFV/NVP	Supressed	>=-2	>=-2	<-2	6m-<6y	200+	Not abnormal	Not abnormal	Not abnormal	not resistant	early GI	<-2	11-15 years	1
147	Placebo	Adherent	Zimbabwe	male	30/39.9kg	yes	yes	yes	ATV/LPV/PI	>=1000 copies	>=-2	<-2	<-2	6y+	<200	Not abnormal	Not abnormal	Not abnormal	not resistant	No early GI	-2+	11-15 years	1
148	AZM	Not Adherent	Zimbabwe	male	30/39.9kg	yes	no	yes	EFV/NVP	>=1000 copies	>=-2	<-2	<-2	6m-<6y	200+	Not abnormal	Not abnormal	Not abnormal	not resistant	No early GI	-2+	11-15 years	1
149	Placebo	Not Adherent	Zimbabwe	female	40kg+	yes	no	yes	EFV/NVP	Supressed	>=-2	>=-2	<-2	6y+	200+	Abnormal RR	Not abnormal	Not abnormal	not resistant	No early GI	<-2	16-19 years	1
150	AZM	Adherent	Zimbabwe	male	20/29.9kg	yes	no	yes	ATV/LPV/PI	Supressed	>=-2	>=-2	>=-2	6y+	200+	Not abnormal	Not abnormal	Not abnormal	not resistant	No early GI	-2+	6-10 years	1
151	Placebo	Adherent	Zimbabwe	female	30/39.9kg	no	no	yes	EFV/NVP	Supressed	<-2	<-2	>=-2	6y+	200+	Abnormal RR	Not abnormal	Not abnormal	not resistant	No early GI	<-2	11-15 years	1
152	Placebo	Adherent	Zimbabwe	female	20/29.9kg	yes	no	yes	EFV/NVP	>=1000 copies	>=-2	>=-2	>=-2	6y+	200+	Not abnormal	Not abnormal	Not abnormal	not resistant	No early GI	-2+	6-10 years	1
153	AZM	Adherent	Zimbabwe	female	40kg+	yes	yes	no	ATV/LPV/PI	Supressed	>=-2	>=-2	>=-2	6y+	200+	Abnormal RR	Not abnormal	Not abnormal	not resistant	early GI	<-2	16-19 years	1
154	Placebo	Adherent	Zimbabwe	female	20/29.9kg	no	no	yes	EFV/NVP	Supressed	>=-2	<-2	>=-2	6m-<6y	200+	Not abnormal	Not abnormal	Not abnormal	not resistant	early GI	-2+	6-10 years	1
155	Placebo	Adherent	Zimbabwe	female	10-19.9kg	yes	no	yes	EFV/NVP	Supressed	>=-2	>=-2	<-2	6m-<6y	200+	Not abnormal	Not abnormal	Not abnormal	not resistant	No early GI	-2+	6-10 years	1
156	AZM	Adherent	Zimbabwe	male	40kg+	yes	no	yes	EFV/NVP	Supressed	<-2	<-2	<-2	6m-<6y	200+	Abnormal RR	Not abnormal	Not abnormal	not resistant	No early GI	<-2	16-19 years	1
157	AZM	Adherent	Zimbabwe	female	30/39.9kg	yes	yes	yes	EFV/NVP	Supressed	>=-2	>=-2	>=-2	6m-<6y	200+	Not abnormal	Not abnormal	Not abnormal	not resistant	early GI	<-2	11-15 years	1
158	Placebo	Adherent	Zimbabwe	male	40kg+	yes	no	yes	EFV/NVP	>=1000 copies	<-2	<-2	<-2	6y+	200+	Abnormal RR	Not abnormal	Not abnormal	not resistant	No early GI	-2+	16-19 years	1
159	AZM	Adherent	Zimbabwe	male	30/39.9kg	yes	yes	yes	ATV/LPV/PI	>=1000 copies	>=-2	>=-2	>=-2	6y+	200+	Not abnormal	Not abnormal	Not abnormal	not resistant	No early GI	-2+	11-15 years	1
160	Placebo	Adherent	Zimbabwe	female	10-19.9kg	yes	no	yes	EFV/NVP	Supressed	>=-2	<-2	<-2	6y+	200+	Abnormal RR	Not abnormal	Not abnormal	resistant	No early GI	-2+	6-10 years	1
161	AZM	Adherent	Zimbabwe	female	20/29.9kg	yes	no	yes	EFV/NVP	Supressed	>=-2	>=-2	<-2	6m-<6y	200+	Not abnormal	Not abnormal	Not abnormal	not resistant	early GI	-2+	6-10 years	1
162	AZM	Adherent	Malawi	male	20/29.9kg	yes	yes	yes	EFV/NVP	Supressed	<-2	<-2	<-2	6m-<6y	200+	Abnormal RR	Not abnormal	Not abnormal	not resistant	No early GI	-2+	11-15 years	1
163	AZM	Adherent	Zimbabwe	male	30/39.9kg	yes	no	yes	ATV/LPV/PI	Supressed	>=-2	<-2	<-2	6y+	<200	Not abnormal	Not abnormal	Not abnormal	not resistant	No early GI	<-2	16-19 years	1
164	Placebo	Not Adherent	Malawi	female	40kg+	yes	no	yes	EFV/NVP	Supressed	>=-2	>=-2	>=-2	6y+	200+	Abnormal RR	Not abnormal	Not abnormal	resistant	No early GI	<-2	16-19 years	1
165	Placebo	Adherent	Malawi	female	40kg+	yes	no	yes	ATV/LPV/PI	Supressed	>=-2	>=-2	>=-2	6y+	200+	Abnormal RR	Not abnormal	Not abnormal	not resistant	No early GI	<-2	11-15 years	1
166	Placebo	Adherent	Zimbabwe	male	40kg+	yes	yes	yes	ATV/LPV/PI	Supressed	>=-2	>=-2	>=-2	6y+	200+	Abnormal RR	Abnormal Sat	Not abnormal	not resistant	No early GI	<-2	16-19 years	1
167	Placebo	Adherent	Zimbabwe	male	40kg+	yes	no	yes	EFV/NVP	Supressed	<-2	<-2	>=-2	6y+	200+	Abnormal RR	Not abnormal	Not abnormal	not resistant	No early GI	-2+	16-19 years	1
168	AZM	Adherent	Zimbabwe	male	40kg+	yes	yes	yes	ATV/LPV/PI	Supressed	<-2	<-2	>=-2	6y+	200+	Not abnormal	Not abnormal	Not abnormal	not resistant	No early GI	<-2	16-19 years	1
169	Placebo	Not Adherent	Zimbabwe	female	40kg+	yes	no	yes	EFV/NVP	>=1000 copies	>=-2	<-2	<-2	6y+	<200	Not abnormal	Not abnormal	Not abnormal	not resistant	No early GI	<-2	16-19 years	1
170	Placebo	Adherent	Malawi	male	20/29.9kg	yes	no	yes	EFV/NVP	>=1000 copies	>=-2	<-2	<-2	6y+	200+	Not abnormal	Not abnormal	Not abnormal	not resistant	No early GI	-2+	11-15 years	1
171	AZM	Not Adherent	Malawi	female	20/29.9kg	yes	no	yes	EFV/NVP	>=1000 copies	>=-2	>=-2	<-2	6y+	200+	Not abnormal	Not abnormal	Not abnormal	not resistant	No early GI	<-2	6-10 years	1
172	AZM	Adherent	Malawi	female	40kg+	yes	no	yes	EFV/NVP	Supressed	>=-2	>=-2	>=-2	6m-<6y	200+	Not abnormal	Not abnormal	Not abnormal	not resistant	No early GI	-2+	11-15 years	1
173	AZM	Adherent	Zimbabwe	male	40kg+	yes	no	no	EFV/NVP	Supressed	>=-2	>=-2	<-2	6m-<6y	200+	Abnormal RR	Not abnormal	Not abnormal	not resistant	No early GI	<-2	16-19 years	1
174	AZM	Adherent	Zimbabwe	male	20/29.9kg	yes	yes	yes	ATV/LPV/PI	>=1000 copies	>=-2	<-2	<-2	6y+	200+	Not abnormal	Not abnormal	Not abnormal	not resistant	No early GI	<-2	6-10 years	1
175	Placebo	Adherent	Zimbabwe	female	30/39.9kg	yes	no	yes	EFV/NVP	Supressed	<-2	<-2	>=-2	6y+	200+	Not abnormal	Not abnormal	Not abnormal	not resistant	No early GI	-2+	11-15 years	1
176	AZM	Adherent	Zimbabwe	male	30/39.9kg	yes	yes	yes	ATV/LPV/PI	>=1000 copies	>=-2	<-2	<-2	6y+	200+	Abnormal RR	Not abnormal	Not abnormal	not resistant	early GI	<-2	16-19 years	1
177	Placebo	Adherent	Zimbabwe	male	40kg+	yes	no	no	EFV/NVP	>=1000 copies	>=-2	<-2	>=-2	6m-<6y	200+	Abnormal RR	Not abnormal	Not abnormal	not resistant	No early GI	-2+	16-19 years	1
178	AZM	Not Adherent	Malawi	male	20/29.9kg	yes	no	yes	EFV/NVP	>=1000 copies	>=-2	<-2	<-2	6m-<6y	200+	Not abnormal	Not abnormal	Not abnormal	not resistant	No early GI	-2+	11-15 years	1
179	Placebo	Adherent	Malawi	female	30/39.9kg	yes	no	yes	EFV/NVP	>=1000 copies	>=-2	<-2	<-2	6m-<6y	200+	Not abnormal	Not abnormal	Abnormal HR	resistant	No early GI	<-2	11-15 years	1
180	Placebo	Adherent	Zimbabwe	male	20/29.9kg	yes	no	yes	EFV/NVP	Supressed	<-2	>=-2	>=-2	6y+	200+	Not abnormal	Not abnormal	Not abnormal	not resistant	No early GI	-2+	11-15 years	1
181	Placebo	Adherent	Zimbabwe	female	40kg+	yes	no	yes	EFV/NVP	Supressed	>=-2	>=-2	>=-2	6m-<6y	200+	Not abnormal	Not abnormal	Not abnormal	not resistant	No early GI	-2+	11-15 years	1
182	Placebo	Adherent	Zimbabwe	male	40kg+	yes	no	yes	EFV/NVP	Supressed	>=-2	<-2	<-2	6m-<6y	200+	Not abnormal	Not abnormal	Not abnormal	not resistant	No early GI	<-2	16-19 years	1
183	AZM	Not Adherent	Malawi	male	30/39.9kg	no	no	yes	EFV/NVP	Supressed	>=-2	>=-2	>=-2	6m-<6y	200+	Not abnormal	Not abnormal	Not abnormal	not resistant	No early GI	-2+	6-10 years	1
184	AZM	Not Adherent	Malawi	male	20/29.9kg	yes	no	yes	EFV/NVP	Supressed	>=-2	>=-2	>=-2	6m-<6y	200+	Not abnormal	Not abnormal	Not abnormal	not resistant	No early GI	<-2	6-10 years	1
185	AZM	Adherent	Zimbabwe	male	40kg+	no	no	no	ATV/LPV/PI	>=1000 copies	>=-2	<-2	<-2	6m-<6y	200+	Abnormal RR	Not abnormal	Not abnormal	not resistant	No early GI	<-2	16-19 years	1
186	AZM	Not Adherent	Malawi	male	40kg+	yes	no	yes	EFV/NVP	Supressed	>=-2	>=-2	>=-2	6y+	200+	Abnormal RR	Not abnormal	Not abnormal	not resistant	No early GI	-2+	16-19 years	1
187	Placebo	Not Adherent	Malawi	male	20/29.9kg	yes	yes	yes	ATV/LPV/PI	Supressed	>=-2	>=-2	<-2	6m-<6y	200+	Not abnormal	Not abnormal	Not abnormal	not resistant	No early GI	-2+	11-15 years	1
188	Placebo	Adherent	Zimbabwe	female	40kg+	no	yes	yes	ATV/LPV/PI	Supressed	>=-2	>=-2	>=-2	6m-<6y	200+	Abnormal RR	Not abnormal	Not abnormal	not resistant	No early GI	<-2	16-19 years	1
189	AZM	Not Adherent	Zimbabwe	male	20/29.9kg	yes	yes	yes	EFV/NVP	>=1000 copies	>=-2	>=-2	>=-2	6y+	200+	Not abnormal	Not abnormal	Not abnormal	not resistant	No early GI	<-2	6-10 years	1
190	Placebo	Not Adherent	Malawi	female	30/39.9kg	yes	yes	yes	EFV/NVP	Supressed	>=-2	<-2	<-2	6m-<6y	200+	Not abnormal	Not abnormal	Not abnormal	not resistant	No early GI	<-2	11-15 years	1
191	AZM	Adherent	Zimbabwe	female	20/29.9kg	yes	no	yes	EFV/NVP	Supressed	>=-2	<-2	<-2	6m-<6y	200+	Not abnormal	Not abnormal	Not abnormal	not resistant	No early GI	-2+	11-15 years	1
192	AZM	Adherent	Zimbabwe	female	40kg+	yes	yes	yes	ATV/LPV/PI	Supressed	>=-2	>=-2	<-2	6y+	200+	Abnormal RR	Not abnormal	Not abnormal	not resistant	No early GI	<-2	16-19 years	1
193	AZM	Adherent	Malawi	male	10-19.9kg	yes	no	yes	EFV/NVP	Supressed	>=-2	<-2	<-2	6m-<6y	200+	Not abnormal	Not abnormal	Not abnormal	not resistant	No early GI	-2+	6-10 years	1
194	Placebo	Not Adherent	Malawi	male	20/29.9kg	yes	no	yes	ATV/LPV/PI	Supressed	<-2	<-2	<-2	6y+	200+	Not abnormal	Not abnormal	Not abnormal	not resistant	No early GI	-2+	11-15 years	1
195	AZM	Not Adherent	Zimbabwe	male	30/39.9kg	yes	no	yes	EFV/NVP	>=1000 copies	>=-2	<-2	<-2	6y+	200+	Not abnormal	Not abnormal	Not abnormal	not resistant	No early GI	<-2	11-15 years	1
196	Placebo	Adherent	Malawi	female	40kg+	yes	no	yes	EFV/NVP	>=1000 copies	>=-2	<-2	<-2	6m-<6y	200+	Abnormal RR	Not abnormal	Not abnormal	not resistant	No early GI	<-2	16-19 years	1
197	AZM	Adherent	Zimbabwe	male	30/39.9kg	yes	no	yes	EFV/NVP	>=1000 copies	>=-2	<-2	<-2	6y+	<200	Not abnormal	Not abnormal	Not abnormal	not resistant	early GI	-2+	11-15 years	1
198	Placebo	Adherent	Malawi	male	40kg+	yes	no	yes	EFV/NVP	Supressed	>=-2	>=-2	>=-2		200+	Abnormal RR	Not abnormal	Not abnormal	resistant	No early GI	-2+	11-15 years
199	Placebo	Adherent	Zimbabwe	female	30/39.9kg	yes	no	yes	EFV/NVP	Supressed	>=-2	>=-2	>=-2	6y+	200+	Abnormal RR	Not abnormal	Not abnormal	not resistant	No early GI	-2+	11-15 years	1
200	Placebo	Adherent	Zimbabwe	male	20/29.9kg	yes	yes	yes	ATV/LPV/PI	Supressed	>=-2	<-2	<-2	6m-<6y	200+	Abnormal RR	Not abnormal	Not abnormal	not resistant	No early GI	<-2	6-10 years	1
201	Placebo	Adherent	Zimbabwe	female	40kg+	no	yes	yes	EFV/NVP	Supressed	>=-2	>=-2	>=-2	6m-<6y	200+	Not abnormal	Not abnormal	Not abnormal	not resistant	No early GI	<-2	16-19 years	1
202	Placebo	Adherent	Zimbabwe	male	40kg+	yes	no	yes	EFV/NVP	>=1000 copies	>=-2	<-2	>=-2	6y+	200+	Abnormal RR	Not abnormal	Not abnormal	not resistant	No early GI	-2+	16-19 years	1
203	Placebo	Adherent	Zimbabwe	female	30/39.9kg	yes	no	yes	EFV/NVP	Supressed	>=-2	>=-2	>=-2	6m-<6y	200+	Not abnormal	Not abnormal	Not abnormal	not resistant	No early GI	-2+	11-15 years	1
204	AZM	Adherent	Zimbabwe	female	30/39.9kg	yes	yes	yes	EFV/NVP	>=1000 copies	>=-2	<-2	<-2	6m-<6y	200+	Abnormal RR	Not abnormal	Not abnormal	not resistant	No early GI	-2+	11-15 years	1
205	Placebo	Not Adherent	Zimbabwe	female	40kg+	no	no	yes	EFV/NVP	Supressed	>=-2	>=-2	>=-2	6y+	200+	Not abnormal	Not abnormal	Not abnormal	resistant	No early GI	<-2	11-15 years	1
206	AZM	Adherent	Zimbabwe	male	30/39.9kg	yes	no	yes	ATV/LPV/PI	>=1000 copies	>=-2	<-2	<-2	6m-<6y	200+	Not abnormal	Not abnormal	Not abnormal	not resistant	No early GI	<-2	11-15 years	1
207	AZM	Adherent	Zimbabwe	male	30/39.9kg	yes	no	yes	EFV/NVP	Supressed	>=-2	>=-2	>=-2	6y+	200+	Not abnormal	Not abnormal	Not abnormal	not resistant	No early GI	<-2	11-15 years	1
208	AZM	Adherent	Zimbabwe	male	30/39.9kg	no	no	yes	EFV/NVP	Supressed	<-2	<-2	<-2	6y+	200+	Not abnormal	Not abnormal	Not abnormal	not resistant	No early GI	<-2	11-15 years	1
209	AZM	Adherent	Malawi	male	20/29.9kg	yes	yes	yes	EFV/NVP	Supressed	>=-2	>=-2	<-2	6y+	200+	Not abnormal	Not abnormal	Not abnormal	not resistant	No early GI	-2+	6-10 years	1
210	AZM	Adherent	Zimbabwe	male	20/29.9kg	yes	yes	yes	ATV/LPV/PI	>=1000 copies	>=-2	<-2	>=-2	6y+	200+	Not abnormal	Not abnormal	Not abnormal	not resistant	No early GI	<-2	11-15 years	1
211	Placebo	Adherent	Zimbabwe	male	40kg+	yes	no	no	EFV/NVP	Supressed	<-2	<-2	<-2	6m-<6y	200+	Abnormal RR	Not abnormal	Not abnormal	not resistant	No early GI	-2+	16-19 years	1
212	Placebo	Adherent	Zimbabwe	male	30/39.9kg	no	yes	yes	ATV/LPV/PI	>=1000 copies	<-2	<-2	<-2	6y+	200+	Abnormal RR	Not abnormal	Not abnormal	not resistant	No early GI	-2+	16-19 years	1
213	AZM	Adherent	Zimbabwe	male	30/39.9kg	yes	no	yes	ATV/LPV/PI	>=1000 copies	<-2	<-2	<-2	6m-<6y	200+	Abnormal RR	Not abnormal	Not abnormal	not resistant	No early GI	-2+	11-15 years	1
214	AZM	Not Adherent	Malawi	female	30/39.9kg	yes	no	yes	EFV/NVP	>=1000 copies	>=-2	<-2	<-2	6y+	200+	Not abnormal	Not abnormal	Not abnormal	not resistant	No early GI	-2+	11-15 years	1
215	Placebo	Not Adherent	Malawi	female	20/29.9kg	no	no	yes	EFV/NVP	>=1000 copies	>=-2	<-2	<-2	6m-<6y	200+	Not abnormal	Not abnormal	Not abnormal	resistant	No early GI	<-2	11-15 years	1
216	Placebo	Adherent	Malawi	male	20/29.9kg	yes	no	yes	EFV/NVP	Supressed	>=-2	>=-2	>=-2	6m-<6y	200+	Not abnormal	Not abnormal	Not abnormal	not resistant	No early GI	-2+	6-10 years	1
217	AZM	Adherent	Malawi	female	30/39.9kg	yes	no	yes	EFV/NVP	>=1000 copies	>=-2	>=-2	<-2	6y+	200+	Not abnormal	Not abnormal	Not abnormal	not resistant	No early GI	<-2	11-15 years	1
218	Placebo	Adherent	Malawi	male	20/29.9kg	yes	no	yes	EFV/NVP	Supressed	<-2	<-2	<-2		200+	Not abnormal	Not abnormal	Not abnormal	not resistant	No early GI	<-2	11-15 years
219	AZM	Not Adherent	Malawi	male	40kg+	yes	no	yes	EFV/NVP	>=1000 copies	>=-2	>=-2	<-2	6y+	200+	Not abnormal	Not abnormal	Not abnormal	not resistant	No early GI	<-2	11-15 years	1
220	Placebo	Adherent	Zimbabwe	female	40kg+	yes	no	yes	EFV/NVP	>=1000 copies	>=-2	>=-2	>=-2	6y+	200+	Not abnormal	Not abnormal	Not abnormal	not resistant	early GI	<-2	11-15 years	1
221	Placebo	Adherent	Zimbabwe	male	20/29.9kg	yes	no	yes	ATV/LPV/PI	Supressed	>=-2	<-2	<-2	6y+	200+	Abnormal RR	Not abnormal	Not abnormal	not resistant	No early GI	<-2	6-10 years	1
222	Placebo	Adherent	Zimbabwe	male	10-19.9kg	yes	no	yes	ATV/LPV/PI	>=1000 copies	>=-2	<-2	<-2	6m-<6y	200+	Not abnormal	Not abnormal	Not abnormal	not resistant	No early GI	-2+	6-10 years	1
223	AZM	Not Adherent	Zimbabwe	female	40kg+	yes	yes	yes	ATV/LPV/PI	>=1000 copies	>=-2	>=-2	>=-2	6y+	200+	Abnormal RR	Not abnormal	Not abnormal	not resistant	No early GI	-2+	16-19 years	1
224	AZM	Adherent	Zimbabwe	female	40kg+	yes	no	yes	EFV/NVP	>=1000 copies	>=-2	>=-2	>=-2	6m-<6y	200+	Not abnormal	Not abnormal	Not abnormal	not resistant	No early GI	-2+	11-15 years	1
225	AZM	Adherent	Zimbabwe	male	30/39.9kg	yes	yes	yes	EFV/NVP	>=1000 copies	>=-2	>=-2	>=-2	6m-<6y	200+	Not abnormal	Not abnormal	Not abnormal	not resistant	No early GI	-2+	11-15 years	1
226	AZM	Adherent	Malawi	female	40kg+	yes	no	yes	EFV/NVP	>=1000 copies	>=-2	>=-2	>=-2		200+	Abnormal RR	Not abnormal	Not abnormal	not resistant	No early GI	<-2	16-19 years
227	AZM	Not Adherent	Zimbabwe	male	40kg+	yes	yes	yes	EFV/NVP	Supressed	<-2	<-2	>=-2	6y+	200+	Abnormal RR	Not abnormal	Not abnormal	not resistant	No early GI	<-2	11-15 years	1
228	AZM	Adherent	Zimbabwe	male	20/29.9kg	yes	no	no	EFV/NVP	>=1000 copies	<-2	<-2	<-2	6m-<6y	<200	Not abnormal	Not abnormal	Not abnormal	not resistant	No early GI	<-2	11-15 years	1
229	Placebo	Adherent	Malawi	male	40kg+	yes	no	yes	EFV/NVP	>=1000 copies	>=-2	<-2	<-2	6m-<6y	200+	Abnormal RR	Not abnormal	Not abnormal	not resistant	No early GI	-2+	11-15 years	1
230	AZM	Not Adherent	Malawi	male	20/29.9kg	yes	no	yes	EFV/NVP	>=1000 copies	<-2	<-2	<-2		200+	Abnormal RR	Not abnormal	Not abnormal	not resistant	No early GI	-2+	11-15 years
231	Placebo	Not Adherent	Malawi	male	10-19.9kg	yes	no	no	EFV/NVP	>=1000 copies	<-2	<-2	<-2		200+	Abnormal RR	Not abnormal	Not abnormal	not resistant	No early GI	<-2	11-15 years
232	AZM	Not Adherent	Zimbabwe	male	30/39.9kg	no	no	yes	EFV/NVP	>=1000 copies	<-2	<-2	<-2	6m-<6y	<200	Abnormal RR	Not abnormal	Not abnormal	not resistant	No early GI	<-2	16-19 years	1
233	AZM	Adherent	Zimbabwe	male	30/39.9kg	yes	no	yes	EFV/NVP	Supressed	>=-2	>=-2	>=-2	6m-<6y	200+	Not abnormal	Not abnormal	Not abnormal	not resistant	No early GI	-2+	11-15 years	1
234	Placebo	Adherent	Zimbabwe	male	10-19.9kg	yes	no	no	ATV/LPV/PI	Supressed	>=-2	<-2	<-2	6m-<6y	<200	Not abnormal	Not abnormal	Not abnormal	not resistant	No early GI	<-2	6-10 years	1
235	Placebo	Adherent	Zimbabwe	male	40kg+	yes	no	no	EFV/NVP	>=1000 copies	>=-2	<-2	<-2	6y+	200+	Abnormal RR	Not abnormal	Not abnormal	not resistant	No early GI	-2+	16-19 years	1
236	Placebo	Adherent	Zimbabwe	male	40kg+	yes	yes	yes	EFV/NVP	>=1000 copies	>=-2	<-2	<-2	6y+	200+	Not abnormal	Not abnormal	Not abnormal	not resistant	No early GI	-2+	16-19 years	1
237	Placebo	Adherent	Zimbabwe	male	40kg+	yes	no	yes	EFV/NVP	Supressed	>=-2	>=-2	>=-2	6y+	200+	Abnormal RR	Not abnormal	Not abnormal	not resistant	early GI	<-2	16-19 years	1
238	Placebo	Adherent	Zimbabwe	female	40kg+	yes	no	yes	EFV/NVP	>=1000 copies	>=-2	>=-2	>=-2	6y+	200+	Not abnormal	Not abnormal	Not abnormal	not resistant	No early GI	-2+	16-19 years	1
239	AZM	Not Adherent	Zimbabwe	male	10-19.9kg	yes	no	yes	ATV/LPV/PI	Supressed	<-2	<-2	>=-2	6y+	200+	Not abnormal	Not abnormal	Not abnormal	not resistant	No early GI	-2+	6-10 years	1
240	AZM	Adherent	Zimbabwe	female	40kg+	yes	no	yes	EFV/NVP	Supressed	>=-2	>=-2	>=-2	6m-<6y	200+	Not abnormal	Not abnormal	Not abnormal	not resistant	No early GI	-2+	16-19 years	1
241	Placebo	Not Adherent	Malawi	male	30/39.9kg	yes	no	yes	EFV/NVP	Supressed	>=-2	<-2	<-2	6m-<6y	200+	Not abnormal	Not abnormal	Not abnormal	not resistant	No early GI	<-2	11-15 years	1
242	AZM	Adherent	Zimbabwe	female	20/29.9kg	yes	no	yes	EFV/NVP	Supressed	<-2	<-2	<-2	6m-<6y	200+	Not abnormal	Not abnormal	Not abnormal	not resistant	No early GI	-2+	11-15 years	1
243	Placebo	Adherent	Zimbabwe	male	40kg+	yes	no	no	EFV/NVP	Supressed	<-2	<-2	>=-2	6y+	200+	Not abnormal	Not abnormal	Not abnormal	not resistant	No early GI	<-2	16-19 years	1
244	Placebo	Adherent	Malawi	male	30/39.9kg	yes	no	yes	EFV/NVP	Supressed	>=-2	>=-2	>=-2	6m-<6y	200+	Not abnormal	Not abnormal	Not abnormal	not resistant	No early GI	<-2	11-15 years	1
245	AZM	Not Adherent	Malawi	female	40kg+	yes	no	yes	EFV/NVP	Supressed	<-2	>=-2	>=-2	6y+	200+	Not abnormal	Not abnormal	Not abnormal	not resistant	No early GI	-2+	16-19 years	1
246	Placebo	Adherent	Zimbabwe	female	30/39.9kg	yes	no	yes	EFV/NVP	Supressed	>=-2	>=-2	<-2	6m-<6y	200+	Not abnormal	Not abnormal	Not abnormal	resistant	No early GI	-2+	11-15 years	1
247	AZM	Adherent	Malawi	female	40kg+	no	no	yes	EFV/NVP	Supressed	>=-2	>=-2	<-2	6m-<6y	200+	Abnormal RR	Not abnormal	Not abnormal	not resistant	No early GI	-2+	16-19 years	1
248	AZM	Not Adherent	Malawi	female	40kg+	yes	no	yes	EFV/NVP	>=1000 copies	>=-2	>=-2	>=-2		200+	Not abnormal	Not abnormal	Not abnormal	not resistant	No early GI	-2+	11-15 years
249	Placebo	Adherent	Zimbabwe	male	40kg+	yes	yes	no	EFV/NVP	>=1000 copies	>=-2	<-2	<-2	6y+	200+	Abnormal RR	Not abnormal	Not abnormal	resistant	No early GI	-2+	16-19 years	1
250	Placebo	Adherent	Malawi	female	40kg+	yes	no	yes	EFV/NVP	Supressed	>=-2	>=-2	<-2	6m-<6y	200+	Not abnormal	Not abnormal	Not abnormal	resistant	No early GI	-2+	11-15 years	1
251	AZM	Not Adherent	Malawi	female	30/39.9kg	yes	no	yes	EFV/NVP	>=1000 copies	>=-2	<-2	<-2	6m-<6y	200+	Not abnormal	Not abnormal	Not abnormal	not resistant	No early GI	<-2	11-15 years	1
252	Placebo	Not Adherent	Malawi	female	40kg+	yes	no	no	EFV/NVP	Supressed	>=-2	>=-2	<-2		200+	Abnormal RR	Not abnormal	Not abnormal	not resistant	No early GI	<-2	16-19 years
253	AZM	Not Adherent	Malawi	female	20/29.9kg		no	yes	EFV/NVP	Supressed	<-2	<-2	>=-2	6m-<6y	200+	Not abnormal	Not abnormal	Not abnormal	not resistant	No early GI	-2+	11-15 years
254	AZM	Adherent	Zimbabwe	female	30/39.9kg	yes	yes	yes	EFV/NVP	Supressed	>=-2	<-2	<-2	6y+	200+	Not abnormal	Not abnormal	Not abnormal	not resistant	No early GI	-2+	11-15 years	1
255	AZM	Adherent	Zimbabwe	female	10-19.9kg	yes	yes	yes	ATV/LPV/PI	Supressed	>=-2	<-2	<-2	6m-<6y	200+	Not abnormal	Not abnormal	Not abnormal	not resistant	No early GI	-2+	6-10 years	1
256	Placebo	Not Adherent	Zimbabwe	female	40kg+	yes	no	no	EFV/NVP	Supressed	>=-2	>=-2	>=-2	6m-<6y	200+	Abnormal RR	Not abnormal	Not abnormal	not resistant	No early GI	-2+	16-19 years	1
257	Placebo	Not Adherent	Zimbabwe	female	40kg+	yes	yes	no	ATV/LPV/PI	>=1000 copies	>=-2	<-2	<-2	6y+	<200	Abnormal RR	Not abnormal	Not abnormal	not resistant	No early GI	<-2	16-19 years	1
258	Placebo	Adherent	Zimbabwe	female	10-19.9kg	yes	no	yes	EFV/NVP	>=1000 copies	<-2	<-2	<-2	6m-<6y	200+	Not abnormal	Not abnormal	Not abnormal	not resistant	No early GI	-2+	6-10 years	1
259	AZM	Adherent	Zimbabwe	female	20/29.9kg	yes	yes	yes	EFV/NVP	Supressed	>=-2	<-2	>=-2	6m-<6y	200+	Not abnormal	Not abnormal	Not abnormal	not resistant	No early GI	-2+	6-10 years	1
260	Placebo	Adherent	Malawi	female	20/29.9kg	yes	no	yes	EFV/NVP	>=1000 copies	>=-2	>=-2	>=-2	6y+	200+	Not abnormal	Not abnormal	Not abnormal	not resistant	No early GI	-2+	6-10 years	1
261	Placebo	Not Adherent	Zimbabwe	male	30/39.9kg	yes	no	yes	EFV/NVP	>=1000 copies	<-2	<-2	<-2	6y+	<200	Abnormal RR	Not abnormal	Not abnormal	not resistant	No early GI	-2+	16-19 years	1
262	AZM	Adherent	Malawi	female	20/29.9kg	yes	no	yes	EFV/NVP	Supressed	>=-2	>=-2	>=-2	6m-<6y	200+	Not abnormal	Not abnormal	Not abnormal	not resistant	No early GI	<-2	6-10 years	1
263	AZM	Adherent	Malawi	male	30/39.9kg	yes	no	yes	EFV/NVP	Supressed	<-2	<-2	>=-2	6m-<6y	200+	Not abnormal	Not abnormal	Not abnormal	not resistant	No early GI	-2+	11-15 years	1
264	AZM	Adherent	Zimbabwe	female	40kg+	no	no	no	EFV/NVP	Supressed	>=-2	>=-2	>=-2	6y+	200+	Not abnormal	Not abnormal	Not abnormal	not resistant	No early GI	-2+	16-19 years	1
265	Placebo	Adherent	Zimbabwe	male	40kg+	yes	no	no	EFV/NVP	Supressed	<-2	<-2	>=-2	6y+	200+	Abnormal RR	Not abnormal	Not abnormal	not resistant	No early GI	-2+	16-19 years	1
266	AZM	Adherent	Zimbabwe	female	20/29.9kg	yes	no	yes	EFV/NVP	>=1000 copies	<-2	<-2	<-2	6m-<6y	<200	Abnormal RR	Not abnormal	Abnormal HR	resistant	No early GI	-2+	11-15 years	1
267	Placebo	Not Adherent	Malawi	female	20/29.9kg	yes	no	yes	EFV/NVP	>=1000 copies	>=-2	>=-2	<-2	6y+	200+	Abnormal RR	Not abnormal	Not abnormal	not resistant	No early GI	<-2	11-15 years	1
268	AZM	Not Adherent	Malawi	female	20/29.9kg	yes	no	yes	EFV/NVP	Supressed	<-2	<-2	<-2	6y+	200+	Not abnormal	Not abnormal	Not abnormal	not resistant	No early GI	-2+	11-15 years	1
269	Placebo	Adherent	Zimbabwe	female	40kg+	yes	no	yes	EFV/NVP	Supressed	>=-2	>=-2	>=-2	6y+	200+	Not abnormal	Not abnormal	Not abnormal	not resistant	No early GI	-2+	16-19 years	1
270	Placebo	Not Adherent	Malawi	male	20/29.9kg	yes	no	yes	EFV/NVP	>=1000 copies	>=-2	>=-2	>=-2	6m-<6y	200+	Not abnormal	Not abnormal	Not abnormal	not resistant	No early GI	<-2	6-10 years	1
271	Placebo	Not Adherent	Zimbabwe	female	30/39.9kg	no	yes	yes	ATV/LPV/PI	>=1000 copies	>=-2	<-2	<-2	6y+	200+	Not abnormal	Not abnormal	Not abnormal	not resistant	No early GI	<-2	11-15 years	1
272	AZM	Adherent	Zimbabwe	male	40kg+	no	no	no	ATV/LPV/PI	Supressed	<-2	<-2	>=-2	6y+	200+	Not abnormal	Not abnormal	Not abnormal	not resistant	No early GI	-2+	16-19 years	1
273	AZM	Adherent	Zimbabwe	male	40kg+	yes	no	no	EFV/NVP	Supressed	<-2	<-2	>=-2	6y+	200+	Abnormal RR	Not abnormal	Not abnormal	not resistant	No early GI	-2+	16-19 years	1
274	AZM	Not Adherent	Zimbabwe	female	40kg+	yes	no	no	EFV/NVP	>=1000 copies	>=-2	>=-2	<-2	6y+	200+	Abnormal RR	Not abnormal	Not abnormal	not resistant	No early GI	-2+	16-19 years	1
275	AZM	Adherent	Zimbabwe	male	20/29.9kg	yes	no	yes	ATV/LPV/PI	Supressed	>=-2	<-2	<-2	6y+	200+	Not abnormal	Not abnormal	Not abnormal	not resistant	No early GI	-2+	11-15 years	1
276	Placebo	Adherent	Zimbabwe	male	20/29.9kg	no	yes	yes	ATV/LPV/PI	Supressed	>=-2	<-2	>=-2	6m-<6y	200+	Not abnormal	Not abnormal	Not abnormal	not resistant	No early GI	-2+	6-10 years	1
277	AZM	Adherent	Zimbabwe	male	30/39.9kg	yes	yes	yes	EFV/NVP	Supressed	>=-2	>=-2	<-2	6m-<6y	200+	Not abnormal	Not abnormal	Not abnormal	resistant	No early GI	-2+	11-15 years	1
278	Placebo	Adherent	Zimbabwe	male	40kg+	yes	no	yes	EFV/NVP	Supressed	>=-2	<-2	<-2	6y+	200+	Abnormal RR	Not abnormal	Not abnormal	not resistant	No early GI	-2+	16-19 years	1
279	Placebo	Not Adherent	Malawi	female	30/39.9kg	yes	no	yes	EFV/NVP	>=1000 copies	>=-2	>=-2	>=-2	6m-<6y	200+	Not abnormal	Not abnormal	Not abnormal	not resistant	No early GI	-2+	11-15 years	1
280	Placebo	Not Adherent	Zimbabwe	female	20/29.9kg	yes	no	yes	EFV/NVP	>=1000 copies	>=-2	<-2	<-2	6m-<6y	200+	Not abnormal	Abnormal Sat	Not abnormal	resistant	No early GI	<-2	11-15 years	1
281	AZM	Adherent	Zimbabwe	female	40kg+	yes	no	yes	EFV/NVP	Supressed	>=-2	>=-2	>=-2	6m-<6y	200+	Abnormal RR	Not abnormal	Not abnormal	not resistant	No early GI	-2+	16-19 years	1
282	Placebo	Adherent	Zimbabwe	male	40kg+	yes	yes	no	EFV/NVP	>=1000 copies	<-2	<-2	>=-2	6y+	<200	Not abnormal	Not abnormal	Not abnormal	not resistant	No early GI	-2+	16-19 years	1
283	Placebo	Adherent	Zimbabwe	female	40kg+	yes	no	yes	EFV/NVP	Supressed	>=-2	>=-2	>=-2	6m-<6y	200+	Abnormal RR	Not abnormal	Not abnormal	not resistant	No early GI	<-2	16-19 years	1
284	AZM	Adherent	Zimbabwe	female	40kg+	yes	no	yes	ATV/LPV/PI	Supressed	>=-2	>=-2	>=-2	6y+	200+	Abnormal RR	Not abnormal	Not abnormal	not resistant	early GI	-2+	16-19 years	1
285	AZM	Adherent	Malawi	male	30/39.9kg	yes	no	yes	EFV/NVP	>=1000 copies	>=-2	<-2	<-2	6y+	200+	Not abnormal	Not abnormal	Not abnormal	not resistant	No early GI	<-2	11-15 years	1
286	AZM	Adherent	Malawi	female	30/39.9kg	yes	no	yes	EFV/NVP	>=1000 copies	>=-2	>=-2	>=-2	6y+	200+	Not abnormal	Not abnormal	Not abnormal	not resistant	No early GI	-2+	11-15 years	1
287	Placebo	Not Adherent	Malawi	female	40kg+	yes	no	yes	EFV/NVP	>=1000 copies	>=-2	<-2	<-2	6y+	200+	Abnormal RR	Not abnormal	Not abnormal	not resistant	No early GI	<-2	16-19 years	1
288	Placebo	Adherent	Zimbabwe	male	30/39.9kg	yes	no	yes	EFV/NVP	>=1000 copies	<-2	<-2	<-2	6y+	200+	Abnormal RR	Not abnormal	Not abnormal	not resistant	No early GI	<-2	16-19 years	1
289	AZM	Not Adherent	Malawi	male	20/29.9kg	yes	no	yes	EFV/NVP	Supressed	>=-2	<-2	<-2	6m-<6y	200+	Not abnormal	Not abnormal	Not abnormal	not resistant	No early GI	-2+	11-15 years	1
290	Placebo	Adherent	Zimbabwe	male	40kg+	yes	no	yes	EFV/NVP	>=1000 copies	>=-2	>=-2	<-2	6m-<6y	200+	Abnormal RR	Not abnormal	Not abnormal	not resistant	No early GI	-2+	16-19 years	1
291	Placebo	Adherent	Malawi	female	40kg+	yes	no	yes	EFV/NVP	Supressed	>=-2	<-2	<-2	6m-<6y	200+	Not abnormal	Not abnormal	Not abnormal	not resistant	No early GI	-2+	16-19 years	1
292	AZM	Adherent	Zimbabwe	female	20/29.9kg	yes	yes	yes	EFV/NVP	>=1000 copies	<-2	<-2	<-2	6y+	200+	Not abnormal	Not abnormal	Not abnormal	not resistant	No early GI	<-2	11-15 years	1
293	Placebo	Not Adherent	Zimbabwe	female	40kg+	yes	no	no	EFV/NVP	>=1000 copies	>=-2	>=-2	>=-2	6y+	<200	Abnormal RR	Not abnormal	Not abnormal	not resistant	No early GI	-2+	16-19 years	1
294	Placebo	Not Adherent	Malawi	female	40kg+	yes	no	yes	EFV/NVP	>=1000 copies	>=-2	>=-2	>=-2	6m-<6y	200+	Not abnormal	Not abnormal	Not abnormal	not resistant	No early GI	-2+	11-15 years	1
295	Placebo	Adherent	Malawi	male	20/29.9kg	yes	no	yes	EFV/NVP	>=1000 copies	>=-2	>=-2	<-2	6m-<6y	200+	Not abnormal	Not abnormal	Not abnormal	not resistant	No early GI	-2+	6-10 years	1
296	AZM	Not Adherent	Malawi	male	20/29.9kg	yes	no	yes	EFV/NVP	>=1000 copies	<-2	<-2	<-2	6y+	200+	Not abnormal	Not abnormal	Not abnormal	not resistant	No early GI	-2+	11-15 years	1
297	AZM	Adherent	Malawi	male	10-19.9kg	yes	no	yes	EFV/NVP	>=1000 copies	>=-2	<-2	<-2	6m-<6y	200+	Not abnormal	Not abnormal	Not abnormal	not resistant	No early GI	-2+	6-10 years	1
298	AZM	Adherent	Zimbabwe	male	20/29.9kg	yes	no	yes	EFV/NVP	Supressed	>=-2	<-2	<-2	6m-<6y	200+	Not abnormal	Not abnormal	Not abnormal	not resistant	No early GI	-2+	11-15 years	1
299	AZM	Adherent	Zimbabwe	male	30/39.9kg	yes	no	yes	EFV/NVP	Supressed	<-2	<-2	<-2	6m-<6y	200+	Not abnormal	Not abnormal	Not abnormal	not resistant	No early GI	<-2	11-15 years	1
300	Placebo	Adherent	Zimbabwe	female	10-19.9kg	no	no	no	EFV/NVP	Supressed	>=-2	<-2	<-2	6m-<6y	200+	Abnormal RR	Not abnormal	Not abnormal	not resistant	No early GI	<-2	6-10 years	1
301	AZM	Not Adherent	Malawi	female	40kg+	yes	no	yes	EFV/NVP	Supressed	>=-2	>=-2	>=-2	6y+	200+	Not abnormal	Not abnormal	Not abnormal	not resistant	No early GI	-2+	11-15 years	1
302	AZM	Not Adherent	Malawi	female	40kg+	yes	no	yes	EFV/NVP	>=1000 copies	>=-2	>=-2	<-2	6y+	200+	Not abnormal	Not abnormal	Not abnormal	not resistant	No early GI	-2+	11-15 years	1
303	AZM	Adherent	Malawi	female	30/39.9kg	no	no		EFV/NVP		>=-2	>=-2	>=-2	6m-<6y	200+	Not abnormal	Not abnormal	Not abnormal	not resistant	No early GI	<-2	11-15 years
304	Placebo	Adherent	Malawi	female	30/39.9kg	yes	yes	yes	EFV/NVP	>=1000 copies	<-2	<-2	<-2	6y+	<200	Not abnormal	Not abnormal	Not abnormal	not resistant	No early GI	<-2	16-19 years	1
305	Placebo	Adherent	Malawi	female	40kg+	yes	no	yes	EFV/NVP	>=1000 copies	>=-2	>=-2	>=-2	6m-<6y	200+	Not abnormal	Not abnormal	Not abnormal	resistant	No early GI	-2+	11-15 years	1
306	Placebo	Not Adherent	Malawi	female	40kg+	yes	no	yes	ATV/LPV/PI	>=1000 copies	>=-2	>=-2	>=-2	6y+	200+	Not abnormal	Not abnormal	Not abnormal	not resistant	No early GI	-2+	11-15 years	1
307	Placebo	Not Adherent	Malawi	female	40kg+	yes	no	yes	EFV/NVP	Supressed	>=-2	>=-2	>=-2	6m-<6y	200+	Not abnormal	Not abnormal	Not abnormal	not resistant	No early GI	<-2	11-15 years	1
308	Placebo	Not Adherent	Malawi	male	40kg+	yes	no	no	EFV/NVP	>=1000 copies	>=-2	<-2	<-2	6m-<6y	200+	Abnormal RR	Not abnormal	Not abnormal	not resistant	No early GI	<-2	16-19 years	1
309	AZM	Adherent	Malawi	male	30/39.9kg	yes	no	yes	EFV/NVP	Supressed	>=-2	<-2	<-2	6m-<6y	200+	Abnormal RR	Not abnormal	Not abnormal	not resistant	No early GI	-2+	16-19 years	1
310	Placebo	Adherent	Malawi	female	40kg+	yes	no	yes	EFV/NVP	>=1000 copies	>=-2	>=-2	>=-2	6y+	200+	Not abnormal	Not abnormal	Not abnormal	not resistant	No early GI	<-2	11-15 years	1
311	Placebo	Adherent	Zimbabwe	male	40kg+	yes	no	yes	EFV/NVP	Supressed	>=-2	>=-2	<-2	6m-<6y	200+	Not abnormal	Not abnormal	Not abnormal	not resistant	No early GI	-2+	11-15 years	1
312	Placebo	Adherent	Zimbabwe	female	40kg+	yes	no	yes	EFV/NVP	Supressed	>=-2	>=-2	<-2	6m-<6y	200+	Abnormal RR	Not abnormal	Not abnormal	not resistant	No early GI	-2+	16-19 years	1
313	AZM	Adherent	Zimbabwe	female	40kg+	yes	yes	yes	EFV/NVP	Supressed	>=-2	>=-2	<-2	6m-<6y	200+	Abnormal RR	Not abnormal	Not abnormal	not resistant	No early GI	<-2	11-15 years	1
314	AZM	Adherent	Zimbabwe	male	20/29.9kg	yes	no	yes	EFV/NVP	>=1000 copies	>=-2	<-2	<-2	6m-<6y	<200	Not abnormal	Not abnormal	Not abnormal	not resistant	No early GI	<-2	6-10 years	1
315	AZM	Adherent	Zimbabwe	male	30/39.9kg	yes	no	yes	EFV/NVP	>=1000 copies	>=-2	<-2	<-2	6m-<6y	<200	Abnormal RR	Not abnormal	Not abnormal	not resistant	No early GI	-2+	16-19 years	1
316	Placebo	Adherent	Zimbabwe	female	30/39.9kg	yes	no	yes	EFV/NVP	Supressed	>=-2	>=-2	>=-2	6m-<6y	200+	Not abnormal	Not abnormal	Not abnormal	not resistant	No early GI	-2+	11-15 years	1
317	AZM	Not Adherent	Zimbabwe	male	20/29.9kg	yes	no	yes	EFV/NVP	>=1000 copies	>=-2	>=-2	<-2	6m-<6y	200+	Abnormal RR	Not abnormal	Not abnormal	not resistant	No early GI	<-2	6-10 years	1
318	Placebo	Adherent	Zimbabwe	female	30/39.9kg	yes	yes	yes	EFV/NVP	>=1000 copies	<-2	>=-2	>=-2	6m-<6y	<200	Not abnormal	Not abnormal	Not abnormal	resistant	No early GI	<-2	11-15 years	1
319	Placebo	Adherent	Zimbabwe	female	40kg+	yes	yes	no	ATV/LPV/PI	Supressed	>=-2	>=-2	>=-2	6y+	<200	Abnormal RR	Not abnormal	Not abnormal	not resistant	No early GI	-2+	16-19 years	1
320	Placebo	Not Adherent	Zimbabwe	female	40kg+	yes	no	yes	EFV/NVP	>=1000 copies	>=-2	>=-2	>=-2	6y+	200+	Abnormal RR	Not abnormal	Not abnormal	not resistant	No early GI	-2+	16-19 years	1
321	AZM	Not Adherent	Zimbabwe	female	40kg+	yes	no	no	EFV/NVP	>=1000 copies	>=-2	>=-2	>=-2	6m-<6y	<200	Abnormal RR	Not abnormal	Abnormal HR	resistant	No early GI	<-2	16-19 years	1
322	AZM	Not Adherent	Zimbabwe	female	40kg+	yes	no	no	EFV/NVP	>=1000 copies	>=-2	>=-2	>=-2	6m-<6y	200+	Not abnormal	Not abnormal	Not abnormal	not resistant	No early GI	-2+	16-19 years	1
323	AZM	Adherent	Zimbabwe	male	40kg+	yes	no	yes	ATV/LPV/PI	Supressed	>=-2	>=-2	>=-2	6y+	200+	Not abnormal	Not abnormal	Not abnormal	not resistant	No early GI	<-2	11-15 years	1
324	AZM	Adherent	Zimbabwe	male	20/29.9kg	yes	yes	yes	EFV/NVP	Supressed	<-2	<-2	>=-2	6y+	200+	Not abnormal	Not abnormal	Abnormal HR	not resistant	No early GI	-2+	11-15 years	1
325	Placebo	Adherent	Zimbabwe	female	40kg+	yes	yes	yes	EFV/NVP	>=1000 copies	>=-2	<-2	<-2	6y+	200+	Abnormal RR	Not abnormal	Abnormal HR	not resistant	No early GI	-2+	16-19 years	1
326	AZM	Not Adherent	Malawi	female	30/39.9kg	yes	no	yes	EFV/NVP		>=-2	<-2	<-2	6m-<6y	200+	Not abnormal	Not abnormal	Not abnormal	resistant	No early GI	-2+	11-15 years
327	Placebo	Not Adherent	Zimbabwe	female	40kg+	yes	no	yes	EFV/NVP	Supressed	>=-2	>=-2	<-2	6m-<6y	200+	Not abnormal	Not abnormal	Not abnormal	not resistant	No early GI	-2+	11-15 years	1
328	AZM	Not Adherent	Malawi	female	20/29.9kg		no	yes	EFV/NVP	Supressed	<-2	<-2	>=-2	6m-<6y	200+	Not abnormal	Not abnormal	Not abnormal	not resistant	No early GI	-2+	11-15 years
329	Placebo	Not Adherent	Zimbabwe	female	40kg+	yes	no	no	ATV/LPV/PI	Supressed	>=-2	>=-2	>=-2	6y+	200+	Abnormal RR	Abnormal Sat	Not abnormal	not resistant	No early GI	-2+	16-19 years	1
330	Placebo	Adherent	Zimbabwe	female	30/39.9kg	yes	no	yes	EFV/NVP	Supressed	<-2	>=-2	>=-2	6m-<6y	200+	Abnormal RR	Not abnormal	Not abnormal	not resistant	No early GI	<-2	11-15 years	1
331	Placebo	Not Adherent	Malawi	male	30/39.9kg	yes	no	yes	EFV/NVP	>=1000 copies	>=-2	>=-2	>=-2		200+	Not abnormal	Not abnormal	Not abnormal	not resistant	No early GI	-2+	11-15 years
332	AZM	Adherent	Zimbabwe	male	40kg+	yes	no	yes	EFV/NVP	Supressed	>=-2	<-2	<-2	6y+	200+	Abnormal RR	Not abnormal	Not abnormal	not resistant	No early GI	-2+	16-19 years	1
333	AZM	Adherent	Zimbabwe	female	40kg+	yes	no	yes	EFV/NVP	Supressed	>=-2	>=-2	>=-2	6y+	200+	Abnormal RR	Not abnormal	Not abnormal	not resistant	early GI	-2+	16-19 years	1
334	AZM	Adherent	Zimbabwe	male	30/39.9kg	yes	yes	yes	EFV/NVP	Supressed	>=-2	<-2	<-2	6m-<6y	200+	Not abnormal	Abnormal Sat	Not abnormal	not resistant	No early GI	<-2	11-15 years	1
335	AZM	Not Adherent	Zimbabwe	male	40kg+	yes	yes	yes	EFV/NVP	>=1000 copies	>=-2	>=-2	>=-2	6y+	<200	Not abnormal	Not abnormal	Not abnormal	not resistant	No early GI	-2+	11-15 years	1
336	Placebo	Adherent	Zimbabwe	female	40kg+	yes	no	yes	EFV/NVP	>=1000 copies	>=-2	>=-2	<-2	6y+	200+	Not abnormal	Not abnormal	Not abnormal	not resistant	No early GI	-2+	11-15 years	1
337	Placebo	Adherent	Zimbabwe	male	30/39.9kg	yes	no	yes	EFV/NVP	>=1000 copies	>=-2	<-2	>=-2	6y+	200+	Not abnormal	Not abnormal	Not abnormal	not resistant	No early GI	<-2	11-15 years	1
338	Placebo	Adherent	Zimbabwe	female	40kg+	yes	no	yes	EFV/NVP	Supressed	>=-2	>=-2	>=-2	6m-<6y	200+	Not abnormal	Not abnormal	Not abnormal	not resistant	early GI	-2+	11-15 years	1
339	Placebo	Adherent	Zimbabwe	male	30/39.9kg	yes	yes	yes	EFV/NVP	Supressed	<-2	<-2	<-2	6y+	200+	Abnormal RR	Not abnormal	Not abnormal	not resistant	No early GI	-2+	16-19 years	1
340	AZM	Adherent	Zimbabwe	female	30/39.9kg	yes	yes	yes	ATV/LPV/PI	Supressed	>=-2	<-2	<-2	6y+	200+	Not abnormal	Not abnormal	Not abnormal	resistant	No early GI	-2+	11-15 years	1
341	AZM	Adherent	Zimbabwe	male	30/39.9kg	yes	no	yes	EFV/NVP	Supressed	>=-2	<-2	<-2	6m-<6y	200+	Not abnormal	Not abnormal	Not abnormal	not resistant	No early GI	-2+	11-15 years	1
342	AZM	Adherent	Zimbabwe	male	40kg+	yes	no	no	EFV/NVP	Supressed	<-2	<-2	<-2	6m-<6y	200+	Abnormal RR	Not abnormal	Not abnormal	not resistant	No early GI	<-2	16-19 years	1
343	AZM	Adherent	Zimbabwe	male	30/39.9kg	yes	no	no	EFV/NVP	Supressed	>=-2	<-2	<-2	6y+	200+	Abnormal RR	Not abnormal	Not abnormal	not resistant	No early GI	<-2	16-19 years	1
344	Placebo	Adherent	Zimbabwe	male	40kg+	yes	no	yes	EFV/NVP	>=1000 copies	>=-2	>=-2	>=-2	6m-<6y	200+	Abnormal RR	Not abnormal	Not abnormal	not resistant	No early GI	<-2	16-19 years	1
345	AZM	Adherent	Zimbabwe	female	40kg+	yes	no	no	EFV/NVP	Supressed	>=-2	>=-2	>=-2	6m-<6y	200+	Not abnormal	Not abnormal	Not abnormal	not resistant	early GI	<-2	16-19 years	1
346	Placebo	Adherent	Zimbabwe	female	40kg+	yes	no	yes	EFV/NVP	>=1000 copies	>=-2	>=-2	>=-2	6y+	<200	Abnormal RR	Not abnormal	Not abnormal	resistant	No early GI	-2+	16-19 years	1
347	Placebo	Adherent	Zimbabwe	female	40kg+	yes	no	no	EFV/NVP	Supressed	>=-2	>=-2	>=-2	6y+	200+	Abnormal RR	Not abnormal	Not abnormal	not resistant	No early GI	-2+	16-19 years	1
